# Supplementary material for: Hemispherotomy in Infants with Hemimegalencephaly: Long-Term Seizure and Developmental Outcome in Early Treated Patients
Source: Brain Sci. 2022 Dec 30;13(1):73. doi: 10.3390/brainsci13010073 (PMC9856354; doi:10.3390/brainsci13010073)
Supplement: Supplementary file 1 [file brainsci-13-00073-s001.zip]

Archive with 1 entries (1 files):
- brainsci-2087481-supplementary.pdf
